# Supplementary material for: Synthesis, Structural Elucidation and Pharmacological Applications of Cu(II) Heteroleptic Carboxylates
Source: Pharmaceuticals (Basel). 2023 May 3;16(5):693. doi: 10.3390/ph16050693 (PMC10224544; doi:10.3390/ph16050693)
Supplement: Supplementary file 1 [file pharmaceuticals-16-00693-s001.zip]

Archive with 1 entries (1 files):
- pharmaceuticals-2332394-supplementary.pdf
